# Supplementary material for: The Th2 Response and Alternative Activation of Macrophages Triggered by Strongyloides venezuelensis Is Linked to Increased Morbidity and Mortality Due to Cryptococcosis in Mice
Source: J Fungi (Basel). 2023 Sep 26;9(10):968. doi: 10.3390/jof9100968 (PMC10607621; doi:10.3390/jof9100968)
Supplement: Supplementary file 1 [file jof-09-00968-s001.zip]

Archive with 1 entries (1 files):
- jof-2564652-supplementary.pdf
